# Supplementary material for: Acid pH Strategy Adaptation through NRG1 in Ustilago maydis
Source: J Fungi (Basel). 2021 Jan 28;7(2):91. doi: 10.3390/jof7020091 (PMC7912220; doi:10.3390/jof7020091)
Supplement: Supplementary file 1 [file jof-07-00091-s001.zip]

Archive with 8 entries (8 files):
- Supplementary files/Fig S1.png
- Supplementary files/Figure S1 Wild type and mutant strain cell size.pptx
- Supplementary files/Table S1 List of primers used for NRG1 mutation in U. maydis.docx
- Supplementary files/Table S2 List of oligonucleotides used for RT_qPCR.docx
- Supplementary files/Table S3 DEGs at pH4 of NRG1 strain.xlsx
- Supplementary files/Table S4 Transcription analysis RT_qPCR.docx
- Supplementary files/Table S5 Upregulated and down regulated genes by NRG1.docx
- Supplementary files/Table S6 NRG motifs.docx
