# Supplementary material for: Acid pH Strategy Adaptation through NRG1 in Ustilago maydis
Source: J Fungi (Basel). 2021 Jan 28;7(2):91. doi: 10.3390/jof7020091 (PMC7912220; doi:10.3390/jof7020091)
Supplement: Supplementary file 1 [file jof-07-00091-s001.zip › Supplementary files/Table S3 DEGs at pH4 of NRG1 strain.xlsx]

## Sheet: Hoja1
Tags	Name	logFC	Fold Change	Description
[DOWN]	UMAG_01718	-6.43262	86.3795	SugarP_isomerase; SugarP_isomerase: Sugar Phosphate Isomerase family; includes type A ribose 5-phosphate isomerase (RPI_A), glucosamine-6-phosphate (GlcN6P) deaminase, and 6-phosphogluconolactonase (6PGL)
[DOWN]	UMAG_01716	-5.88703	59.1796	DUF3605; Protein of unknown function (DUF3605)
[DOWN]	UMAG_02504	-5.18394	36.3515	MFS_1; Major Facilitator Superfamily
[DOWN]	UMAG_15043	-4.40265	21.151	ATPase-IID_K-Na; potassium and/or sodium efflux P-type ATPase, fungal-type
[DOWN]	UMAG_02117	-3.52156	11.484	Protein predicted
[DOWN]	UMAG_06248	-3.17369	9.02351	Protein predicted
[DOWN]	UMAG_01378	-3.1257	8.72831	RhoGEF; Guanine nucleotide exchange factor for Rho/Rac/Cdc42-like GTPases; Also called Dbl-homologous (DH) domain. It appears that PH domains invariably occur C-terminal to RhoGEF/DH domains.
[DOWN]	UMAG_06073	-3.01847	8.10308	LanC_like; Cyclases involved in the biosynthesis of lantibiotics, and similar proteins
[DOWN]	UMAG_06335	-2.99612	7.97851	beta-1,4-mannosyltransferase activity
[DOWN]	UMAG_11364	-2.95189	7.73762	Amidohydro_3; Amidohydrolase family
[DOWN]	UMAG_00384	-2.88962	7.41074	Protein predicted
[DOWN]	UMAG_05958	-2.81662	7.04512	MFS; The Major Facilitator Superfamily (MFS) is a large and diverse group of secondary transporters that includes uniporters, symporters, and antiporters. MFS proteins facilitate the transport across cytoplasmic or internal membranes of a variety of ...
[DOWN]	UMAG_11931	-2.72622	6.61719	DNase_NucA_NucB; Deoxyribonuclease NucA/NucB
[DOWN]	UMAG_04893	-2.7254	6.61343	Protein predicted
[DOWN]	UMAG_06079	-2.66758	6.35362	PhrB; Deoxyribodipyrimidine photolyase [Replication, recombination and repair]
[DOWN]	UMAG_03456	-2.61289	6.11729	Protein predicted
[DOWN]	UMAG_06334	-2.45474	5.48214	Acyl_transf_3; Acyltransferase family
[DOWN]	UMAG_00749	-2.38851	5.23615	Protein predicted
[DOWN]	UMAG_03294	-2.37467	5.18617	Protein predicted
[DOWN]	UMAG_00840	-2.22934	4.68921	MFS; The Major Facilitator Superfamily (MFS) is a large and diverse group of secondary transporters that includes uniporters, symporters, and antiporters.
[DOWN]	UMAG_00965	-2.21587	4.64562	oxidoreductase activity, acting on single donors with incorporation of molecular oxygen, incorporation of two atoms of oxygen
[DOWN]	UMAG_06119	-2.16398	4.4815	PAE; Pectinacetylesterase
[DOWN]	UMAG_11763	-2.15509	4.45397	Abhydrolase; alpha/beta hydrolases
[DOWN]	UMAG_05807	-2.12831	4.37204	SKN1; Beta-glucan synthesis-associated protein (SKN1)
[DOWN]	UMAG_11957	-2.11917	4.34443	HATPase_c; Histidine kinase-like ATPases
[DOWN]	UMAG_06138	-2.10497	4.30189	PTR2; Dipeptide/tripeptide permease [Amino acid transport and metabolism]
[DOWN]	UMAG_00037	-2.06879	4.19535	Rieske_AIFL_N; AIFL (apoptosis-inducing factor like) family, N-terminal Rieske domain; members of this family show similarity to human AIFL, containing an N-terminal Rieske domain and a C-terminal pyridine nucleotide-disulfide oxidoreductase domain (Pyr_redox).
[DOWN]	UMAG_01717	-2.06482	4.18381	NBD_sugar-kinase_HSP70_actin; Nucleotide-Binding Domain of the sugar kinase/HSP70/actin superfamily
[DOWN]	UMAG_11365	-2.06174	4.1749	GAL4; GAL4-like Zn2Cys6 binuclear cluster DNA-binding domain; found in transcription regulators like GAL4. Domain consists of two helices organized around a Zn(2)Cys(6 )motif; Binds to sequences containing 2 DNA half sites comprised of 3-5 C/G combinations
[DOWN]	UMAG_00844	-1.99363	3.98239	PLN00129; succinate dehydrogenase [ubiquinone] iron-sulfur subunit
[DOWN]	UMAG_02629	-1.99217	3.97834	Bac_rhodopsin; Bacteriorhodopsin-like protein
[DOWN]	UMAG_10368	-1.97867	3.94129	HSF; heat shock factor
[DOWN]	UMAG_10789	-1.96855	3.91376	Protein predicted
[DOWN]	UMAG_10928	-1.9313	3.81398	Protein predicted
[DOWN]	UMAG_05960	-1.9063	3.74848	MviM; Predicted dehydrogenase [General function prediction only]
[DOWN]	UMAG_15025	-1.90378	3.74193	AdhP; D-arabinose 1-dehydrogenase, Zn-dependent alcohol dehydrogenase family [Carbohydrate transport and metabolism]
[DOWN]	UMAG_03614	-1.89781	3.72646	Protein predicted
[DOWN]	UMAG_03551	-1.87556	3.66945	BetA; Choline dehydrogenase or related flavoprotein [Lipid transport and metabolism, General function prediction only]
[DOWN]	UMAG_03470	-1.87251	3.66168	COG4087; Soluble P-type ATPase [General function prediction only]
[DOWN]	UMAG_02379	-1.79731	3.47572	Stealth_CR2; Stealth protein CR2, conserved region 2
[DOWN]	UMAG_10864	-1.77289	3.41738	NAT_SF; N-Acyltransferase superfamily: Various enyzmes that characteristicly catalyze the transfer of an acyl group to a substrate
[DOWN]	UMAG_00371	-1.76983	3.41013	Bac_rhodopsin; Bacteriorhodopsin-like protein
[DOWN]	UMAG_05439	-1.7657	3.4004	Chitin_bind_3; Chitin binding domain
[DOWN]	UMAG_01785	-1.74867	3.36048	integral component of membrane
[DOWN]	UMAG_02529	-1.73794	3.33559	Protein predicted
[DOWN]	UMAG_11187	-1.72042	3.29533	Rot1; Chaperone for protein-folding within the ER, fungal
[DOWN]	UMAG_00277	-1.7194	3.29299	Cdc25; Cdc25 phosphatases are members of the Rhodanese Homology Domain superfamily. They activate the cell division kinases throughout the cell cycle progression.
[DOWN]	UMAG_06359	-1.70354	3.25699	Umbravirus_LDM; Umbravirus long distance movement (LDM) family
[DOWN]	UMAG_06332	-1.69464	3.23696	Glyco_hydro_45; Glycosyl hydrolase family 45
[DOWN]	UMAG_03397	-1.69368	3.23481	Protein predicted
[DOWN]	UMAG_00286	-1.68152	3.20765	Protein predicted
[DOWN]	UMAG_00236	-1.67291	3.18857	Protein predicted
[DOWN]	UMAG_12104	-1.65167	3.14198	CobW_C; Cobalamin synthesis protein cobW C-terminal domain
[DOWN]	UMAG_01965	-1.64301	3.12316	FPN1; Ferroportin1 (FPN1)
[DOWN]	UMAG_10426	-1.63964	3.11588	ZF_C2H2; C2H2 Zn finger [structural motif]
[DOWN]	UMAG_11728	-1.63553	3.10701	RLR_C_like; C-terminal domain of Retinoic acid-inducible gene (RIG)-I-like Receptors, Cereblon (CRBN), and similar protein domains
[DOWN]	UMAG_10974	-1.61763	3.06871	FolC; Folylpolyglutamate synthase/Dihydropteroate synthase [Coenzyme transport and metabolism]
[DOWN]	UMAG_03296	-1.61333	3.05958	bZIP_YAP; Basic leucine zipper (bZIP) domain of Yeast Activator Protein (YAP) and similar proteins: a DNA-binding and dimerization domain
[DOWN]	UMAG_03297	-1.60382	3.03946	Protein predicted
[DOWN]	UMAG_01614	-1.59119	3.01298	DUF4449; Protein of unknown function (DUF4449)
[DOWN]	UMAG_05396	-1.58294	2.9958	MFS; The Major Facilitator Superfamily (MFS) is a large and diverse group of secondary transporters that includes uniporters, symporters, and antiporters. MFS proteins facilitate the transport across cytoplasmic or internal membranes of a variety of substrates including ions, sugar phosphates, drugs, neurotransmitters, nucleosides, amino acids, and peptides.
[DOWN]	UMAG_06356	-1.55767	2.94378	Protein predicted
[DOWN]	UMAG_04813	-1.5415	2.91096	MPP_PhoD; Bacillus subtilis PhoD and related proteins, metallophosphatase domain
[DOWN]	UMAG_03083	-1.53568	2.89924	Hydrolase; haloacid dehalogenase-like hydrolase
[DOWN]	UMAG_04971	-1.49418	2.81704	flavo_cyto_c; flavocytochrome c
[DOWN]	UMAG_00738	-1.48495	2.79908	Protein predicted
[DOWN]	UMAG_01351	-1.47943	2.78838	Protein predicted
[DOWN]	UMAG_03458	-1.47469	2.77923	Protein predicted
[DOWN]	UMAG_00987	-1.4612	2.75338	NBD_sugar-kinase_HSP70_actin; Nucleotide-Binding Domain of the sugar kinase/HSP70/actin superfamily
[DOWN]	UMAG_10945	-1.45621	2.74387	Aes; Acetyl esterase/lipase [Lipid transport and metabolism]
[DOWN]	UMAG_06462	-1.45479	2.74117	Transferase; Transferase family
[DOWN]	UMAG_00082	-1.44993	2.73195	Uncharacterized protein
[DOWN]	UMAG_05560	-1.44574	2.72402	Protein predicted
[DOWN]	UMAG_11403	-1.43978	2.7128	Ish1; Putative stress-responsive nuclear envelope protein
[DOWN]	UMAG_11179	-1.42394	2.68318	REC; Signal receiver domain; originally thought to be unique to bacteria (CheY, OmpR, NtrC, and PhoB), now recently identified in eukaroytes ETR1 Arabidopsis thaliana; this domain receives the signal from the sensor partner in a two-component systems; ...
[DOWN]	UMAG_02116	-1.42044	2.67668	Lipase_3; Lipase (class 3). Lipases are esterases that can hydrolyze long-chain acyl-triglycerides into di- and monoglycerides, glycerol, and free fatty acids at a water/lipid interface.
[DOWN]	UMAG_15086	-1.41658	2.66952	RhoGEF; Guanine nucleotide exchange factor for Rho/Rac/Cdc42-like GTPases; Also called Dbl-homologous (DH) domain. It appears that PH domains invariably occur C-terminal to RhoGEF/DH domains.
[DOWN]	UMAG_10676	-1.40567	2.64941	Fasciclin; Fasciclin domain
[DOWN]	UMAG_03942	-1.36951	2.58383	Trehalase; Trehalase
[DOWN]	UMAG_10540	-1.36849	2.58201	Pyridox_oxidase; Pyridoxamine 5'-phosphate oxidase
[DOWN]	UMAG_04248	-1.36376	2.57355	AF-4; AF-4 proto-oncoprotein
[DOWN]	UMAG_03180	-1.34103	2.53331	PAS; PAS domain
[DOWN]	UMAG_00876	-1.32115	2.49864	BglC; Aryl-phospho-beta-D-glucosidase BglC, GH1 family [Carbohydrate transport and metabolism]
[DOWN]	UMAG_01885	-1.30316	2.46768	MDR7; Medium chain dehydrogenases/reductase (MDR)/zinc-dependent alcohol dehydrogenase-like family
[DOWN]	UMAG_03414	-1.29811	2.45906	PRK05261; putative phosphoketolase; Provisional
[DOWN]	UMAG_12298	-1.29311	2.45056	DUF2427; Domain of unknown function (DUF2427)
[DOWN]	UMAG_06336	-1.29204	2.44874	hydrolase activity, hydrolyzing O-glycosyl compounds
[DOWN]	UMAG_03776	-1.28858	2.44288	Protein predicted
[DOWN]	UMAG_01388	-1.28269	2.43292	AdoMet_MTases; S-adenosylmethionine-dependent methyltransferases (SAM or AdoMet-MTase), class I; AdoMet-MTases are enzymes that use S-adenosyl-L-methionine (SAM or AdoMet) as a substrate for methyltransfer, creating the product S-adenosyl-L-homocysteine (AdoHcy).
[DOWN]	UMAG_11063	-1.26532	2.4038	Solute_trans_a; Organic solute transporter Ostalpha
[DOWN]	UMAG_01958	-1.26401	2.40163	Protein predicted
[DOWN]	UMAG_01755	-1.2587	2.3928	Protein predicted
[DOWN]	UMAG_00647	-1.25798	2.3916	Senescence; Senescence-associated protein
[DOWN]	UMAG_10062	-1.25706	2.39008	Pyr_redox_2; Pyridine nucleotide-disulphide oxidoreductase
[DOWN]	UMAG_11862	-1.25509	2.38682	Protein predicted
[DOWN]	UMAG_01264	-1.2542	2.38536	Qor; NADPH:quinone reductase or related Zn-dependent oxidoreductase [Energy production and conversion, General function prediction only]
[DOWN]	UMAG_06287	-1.25361	2.38438	CarR_dom_SF; lycopene cyclase domain
[DOWN]	UMAG_04481	-1.2506	2.3794	CAD3; Cinnamyl alcohol dehydrogenases (CAD)
[DOWN]	UMAG_05550	-1.2454	2.37085	BglC; Aryl-phospho-beta-D-glucosidase BglC, GH1 family [Carbohydrate transport and metabolism]
[DOWN]	UMAG_10718	-1.24507	2.3703	BcsA; Glycosyltransferase, catalytic subunit of cellulose synthase and poly-beta-1,6-N-acetylglucosamine synthase [Cell motility]
[DOWN]	UMAG_05562	-1.24206	2.36536	Ferritin_2; Ferritin-like domain
[DOWN]	UMAG_05633	-1.23718	2.35737	Protein predicted
[DOWN]	UMAG_04922	-1.22836	2.343	ARA1; Aldo/keto reductase, related to diketogulonate reductase [Secondary metabolites biosynthesis, transport and catabolism]
[DOWN]	UMAG_11229	-1.2271	2.34096	Protein predicted
[DOWN]	UMAG_03949	-1.22309	2.33446	AmyAc_Glg_debranch_2; Alpha amylase catalytic domain found in glycogen debranching enzymes
[DOWN]	UMAG_10929	-1.21994	2.32937	DUF2205; Predicted coiled-coil protein (DUF2205)
[DOWN]	UMAG_10093	-1.21814	2.32646	Protein predicted
[DOWN]	UMAG_02357	-1.21598	2.32298	S_TKc; Serine/Threonine protein kinases, catalytic domain
[DOWN]	UMAG_11812	-1.21557	2.32232	p450; Cytochrome P450
[DOWN]	UMAG_01791	-1.21473	2.32097	Aes; Acetyl esterase/lipase [Lipid transport and metabolism]
[DOWN]	UMAG_02203	-1.20785	2.30993	NhaP; NhaP-type Na+/H+ or K+/H+ antiporter [Inorganic ion transport and metabolism]
[DOWN]	UMAG_03532	-1.19321	2.28661	Protein predicted
[DOWN]	UMAG_01733	-1.18731	2.27727	arb_red_sniffer_like_SDR_c; carbonyl reductase sniffer-like, classical (c) SDRs
[DOWN]	UMAG_05596	-1.18175	2.26852	DUF3429; Protein of unknown function (DUF3429)
[DOWN]	UMAG_02301	-1.17947	2.26494	COG5048; FOG: Zn-finger [General function prediction only]
[DOWN]	UMAG_03635	-1.16838	2.24759	Protein predicted
[DOWN]	UMAG_00204	-1.15595	2.22831	ATPase-IID_K-Na; potassium and/or sodium efflux P-type ATPase, fungal-type
[DOWN]	UMAG_01640	-1.15168	2.22173	X8; X8 domain
[DOWN]	UMAG_05916	-1.15162	2.22164	VPS9; Vacuolar sorting protein 9 (VPS9) domain
[DOWN]	UMAG_03402	-1.15079	2.22036	ALDH_AldA-AAD23400; Streptomyces aureofaciens putative aldehyde dehydrogenase AldA (AAD23400)-like
[DOWN]	UMAG_15090	-1.14962	2.21856	E_set; Early set domain associated with the catalytic domain of sugar utilizing enzymes at either the N or C terminus
[DOWN]	UMAG_00197	-1.13858	2.20164	TadA; tRNA(Arg) A34 adenosine deaminase TadA [Translation, ribosomal structure and biogenesis]
[DOWN]	UMAG_06456	-1.13125	2.19049	M28_SGAP_like; M28 Zn-peptidase Streptomyces griseus Aminopeptidase and similar proteins
[DOWN]	UMAG_12080	-1.12561	2.18193	Choline_transpo; Plasma-membrane choline transporter
[DOWN]	UMAG_05894	-1.12054	2.17429	UlaG; L-ascorbate metabolism protein UlaG, beta-lactamase superfamily [Carbohydrate transport and metabolism]
[DOWN]	UMAG_01949	-1.11216	2.16168	Protein predicted
[DOWN]	UMAG_11070	-1.1029	2.14786	Abhydrolase; alpha/beta hydrolases
[DOWN]	UMAG_01113	-1.10235	2.14705	UreF; UreF
[DOWN]	UMAG_01959	-1.10192	2.1464	acyl_WS_DGAT; acyltransferase, WS/DGAT/MGAT
[DOWN]	UMAG_10843	-1.10165	2.146	Protein predicted
[DOWN]	UMAG_11369	-1.09929	2.14249	Init_tRNA_PT; Initiator tRNA phosphoribosyl transferase
[DOWN]	UMAG_02244	-1.09872	2.14165	S_TKc; Serine/Threonine protein kinases, catalytic domain
[DOWN]	UMAG_05635	-1.09802	2.1406	PHA03307; transcriptional regulator ICP4; Provisional
[DOWN]	UMAG_05939	-1.09235	2.13222	TadA; tRNA(Arg) A34 adenosine deaminase TadA [Translation, ribosomal structure and biogenesis]
[DOWN]	UMAG_15009	-1.0911	2.13036	CBM_21; Carbohydrate/starch-binding module (family 21)
[DOWN]	UMAG_02387	-1.08675	2.12395	OPT; OPT oligopeptide transporter protein
[DOWN]	UMAG_04923	-1.08597	2.12281	ECM27; Ca2+/Na+ antiporter [Inorganic ion transport and metabolism]
[DOWN]	UMAG_02237	-1.08159	2.11636	MscS; Small-conductance mechanosensitive channel [Cell wall/membrane/envelope biogenesis]
[DOWN]	UMAG_05542	-1.08093	2.1154	7WD40; WD40 repeat [structural motif]
[DOWN]	UMAG_00081	-1.07831	2.11156	Uncharacterized protein
[DOWN]	UMAG_02144	-1.07743	2.11028	PhrB; Deoxyribodipyrimidine photolyase [Replication, recombination and repair]
[DOWN]	UMAG_01131	-1.07607	2.10828	crypto_DASH; cryptochrome, DASH family
[DOWN]	UMAG_05915	-1.07347	2.10449	YafJ; Glutamine amidotransferases class-II (Gn-AT)_YafJ-type. YafJ is a glutamine amidotransferase-like protein of unknown function found in prokaryotes, eukaryotes and archaea. YafJ has a conserved structural fold similar to those of other class II ...
[DOWN]	UMAG_03140	-1.07077	2.10055	Glyco_transf_90; Glycosyl transferase family 90
[DOWN]	UMAG_04538	-1.06986	2.09924	MFS; The Major Facilitator Superfamily (MFS) is a large and diverse group of secondary transporters that includes uniporters, symporters, and antiporters. MFS proteins facilitate the transport across cytoplasmic or internal membranes of a variety of …
[DOWN]	UMAG_02274	-1.05893	2.08339	PTZ00121; MAEBL; Provisional
[DOWN]	UMAG_04844	-1.05766	2.08155	FMT_core; Formyltransferase, catalytic core domain
[DOWN]	UMAG_05329	-1.05651	2.0799	FMO-like; Flavin-binding monooxygenase-like
[DOWN]	UMAG_01945	-1.05568	2.0787	GH32_B_Fructosidase; Glycosyl hydrolase family 32, beta-fructosidases
[DOWN]	UMAG_01916	-1.05487	2.07752	Protein predicted
[DOWN]	UMAG_02212	-1.05062	2.07142	Trehalase; Trehalase
[DOWN]	UMAG_00800	-1.04736	2.06674	MFS; The Major Facilitator Superfamily (MFS) is a large and diverse group of secondary transporters that includes uniporters, symporters, and antiporters.
[DOWN]	UMAG_02758	-1.04417	2.06218	GH18_chitinase-like; The GH18 (glycosyl hydrolase, family 18) type II chitinases hydrolyze chitin, an abundant polymer of beta-1,4-linked N-acetylglucosamine (GlcNAc) which is a major component of the cell wall of fungi and the exoskeleton of arthropods.
[DOWN]	UMAG_04566	-1.04358	2.06133	Protein predicted
[DOWN]	UMAG_00588	-1.03855	2.05417	F-box-like; F-box-like
[DOWN]	UMAG_10029	-1.03528	2.04952	BglC; Aryl-phospho-beta-D-glucosidase BglC, GH1 family [Carbohydrate transport and metabolism]
[DOWN]	UMAG_11359	-1.02711	2.03793	HCO3_cotransp; HCO3- transporter family
[DOWN]	UMAG_00156	-1.02685	2.03757	2OG-FeII_Oxy; 2OG-Fe(II) oxygenase superfamily
[DOWN]	UMAG_02900	-1.02215	2.03094	MFS; The Major Facilitator Superfamily (MFS) is a large and diverse group of secondary transporters that includes uniporters, symporters, and antiporters. MFS proteins facilitate the transport across cytoplasmic or internal membranes of a variety of ...
[DOWN]	UMAG_00966	-1.01875	2.02616	DEXDc; DEAD-like helicases superfamily. A diverse family of proteins involved in ATP-dependent RNA or DNA unwinding. This domain contains the ATP-binding region.
[DOWN]	UMAG_01047	-1.0115	2.01601	Protein predicted
[DOWN]	UMAG_03268	-1.00847	2.01178	DEXDc; DEAD-like helicases superfamily
[DOWN]	UMAG_01229	-1.00334	2.00463	EEP; Exonuclease-Endonuclease-Phosphatase (EEP) domain superfamily
[UP]	UMAG_03117	7.45967	176.029	YjiC; UDP:flavonoid glycosyltransferase YjiC, YdhE family [Carbohydrate transport and metabolism]
[UP]	UMAG_03116	6.0813	67.7101	Tri3; 15-O-acetyltransferase Tri3
[UP]	UMAG_03115	5.36987	41.3515	MFS; The Major Facilitator Superfamily (MFS) is a large and diverse group of secondary transporters that includes uniporters, symporters, and antiporters. MFS proteins facilitate the transport across cytoplasmic or internal membranes of a variety of ...
[UP]	UMAG_11060	4.91704	30.2117	Protein predicted
[UP]	UMAG_06509	4.51939	22.9335	PAL-HAL; Phenylalanine ammonia-lyase (PAL) and histidine ammonia-lyase (HAL)
[UP]	UMAG_06181	4.5179	22.9099	Protein predicted
[UP]	UMAG_11506	4.33475	20.1785	Protein predicted
[UP]	UMAG_06433	4.2449	18.9602	Cation_ATPase_N; Cation transporter/ATPase, N-terminus
[UP]	UMAG_04482	4.12145	17.4053	MhpC; Pimeloyl-ACP methyl ester carboxylesterase [Coenzyme transport and metabolism, General function prediction only]
[UP]	UMAG_01302	3.96659	15.6338	Protein predicted
[UP]	UMAG_03406	3.96467	15.6129	Protein predicted
[UP]	UMAG_01287	3.96366	15.602	Protein predicted
[UP]	UMAG_05514	3.7805	13.7418	Far-17a_AIG1; FAR-17a/AIG1-like protein
[UP]	UMAG_03823	3.74268	13.3863	Protein predicted
[UP]	UMAG_01902	3.65103	12.5623	CESA_like; CESA_like is the cellulose synthase superfamily
[UP]	UMAG_05311	3.58039	11.962	Protein predicted
[UP]	UMAG_02506	3.5791	11.9513	Abhydrolase; alpha/beta hydrolases
[UP]	UMAG_01900	3.55618	11.763	OafA; Peptidoglycan/LPS O-acetylase OafA/YrhL, contains acyltransferase and SGNH-hydrolase domains [Cell wall/membrane/envelope biogenesis]
[UP]	UMAG_04101	3.52982	11.55	SANT; SANT SWI3, ADA2, N-CoR and TFIIIB'' DNA-binding domains
[UP]	UMAG_04686	3.50048	11.3175	DnaJ_zf; Zinc finger domain of DnaJ and HSP40
[UP]	UMAG_00441	3.41316	10.6528	Protein predicted
[UP]	UMAG_04990	3.33961	10.1233	Protein predicted
[UP]	UMAG_04683	3.26122	9.58797	Protein predicted
[UP]	UMAG_15083	2.95165	7.73634	Protein predicted
[UP]	UMAG_01936	2.92507	7.59512	CaiC; Acyl-CoA synthetase (AMP-forming)/AMP-acid ligase II [Lipid transport and metabolism, Secondary metabolites biosynthesis, transport and catabolism]
[UP]	UMAG_10545	2.92296	7.58401	Abhydrolase_5; Alpha/beta hydrolase family
[UP]	UMAG_05122	2.8441	7.18058	MFS; The Major Facilitator Superfamily (MFS) is a large and diverse group of secondary transporters that includes uniporters, symporters, and antiporters. MFS proteins facilitate the transport across cytoplasmic or internal membranes of a variety of substrates including ions, sugar phosphates, drugs, neurotransmitters, nucleosides, amino acids, and peptides.
[UP]	UMAG_04911	2.83358	7.12842	Protein predicted
[UP]	UMAG_05422	2.76508	6.79785	NADB_Rossmann; Rossmann-fold NAD(P)(+)-binding proteins
[UP]	UMAG_11058	2.71421	6.56236	Protein predicted
[UP]	UMAG_12156	2.71204	6.55247	Protein predicted
[UP]	UMAG_05356	2.70828	6.53544	Protein predicted
[UP]	UMAG_05068	2.6002	6.06371	AslA; Arylsulfatase A or related enzyme [Inorganic ion transport and metabolism]
[UP]	UMAG_10203	2.58162	5.9861	Protein predicted
[UP]	UMAG_05573	2.57507	5.95902	Protein predicted
[UP]	UMAG_00056	2.57144	5.94402	SdaC; Amino acid permease [Amino acid transport and metabolism]
[UP]	UMAG_04106	2.56199	5.90523	AdoMet_MTases; S-adenosylmethionine-dependent methyltransferases (SAM or AdoMet-MTase), class I; AdoMet-MTases are enzymes that use S-adenosyl-L-methionine (SAM or AdoMet) as a substrate for methyltransfer, creating the product S-adenosyl-L-homocysteine (AdoHcy). ...
[UP]	UMAG_06508	2.5545	5.87464	PT-DMATS_CymD; aromatic prenyltransferases (PTases) of the DMATS/CymD familiy
[UP]	UMAG_10636	2.52243	5.74549	Protein predicted
[UP]	UMAG_11266	2.4967	5.64394	PLA2_B; Lysophospholipase catalytic domain
[UP]	UMAG_05964	2.4385	5.42079	Abhydrolase; alpha/beta hydrolases
[UP]	UMAG_05805	2.43844	5.42054	metallo-hydrolase-like_MBL-fold; mainly hydrolytic enzymes and related proteins which carry out various biological functions; MBL-fold metallohydrolase domain
[UP]	UMAG_05350	2.41797	5.34417	Protein predicted
[UP]	UMAG_05254	2.41785	5.34375	YbjT; Uncharacterized conserved protein YbjT, contains NAD(P)-binding and DUF2867 domains [General function prediction only]
[UP]	UMAG_04107	2.38552	5.2253	PHOX_C; FAD-dependent Phenol hydoxylase (PHOX) family, C-terminal TRX-fold domain; composed of proteins similar to PHOX from the aerobic topsoil yeast Trichosporon cutaneum. PHOX is a flavoprotein monooxygenase that catalyzes the hydroxylation of phenol and ...
[UP]	UMAG_11773	2.30364	4.93703	MFS; The Major Facilitator Superfamily (MFS) is a large and diverse group of secondary transporters that includes uniporters, symporters, and antiporters. MFS proteins facilitate the transport across cytoplasmic or internal membranes of a variety of ...
[UP]	UMAG_12214	2.28817	4.88436	Protein predicted
[UP]	UMAG_02806	2.24101	4.72729	Mito_carr; Mitochondrial carrier protein
[UP]	UMAG_04096	2.21381	4.63897	Protein predicted
[UP]	UMAG_04364	2.19823	4.58917	BglC; Aryl-phospho-beta-D-glucosidase BglC, GH1 family [Carbohydrate transport and metabolism]
[UP]	UMAG_06478	2.18329	4.54189	Abhydrolase_1; alpha/beta hydrolase fold
[UP]	UMAG_06315	2.13163	4.38212	Protein predicted
[UP]	UMAG_00254	2.08757	4.25033	RRM; RNA recognition motif (RRM) domain [Translation, ribosomal structure and biogenesis]
[UP]	UMAG_04358	2.07601	4.21639	DUF418; Protein of unknown function (DUF418)
[UP]	UMAG_11112	2.00931	4.0259	BetA; Choline dehydrogenase or related flavoprotein [Lipid transport and metabolism, General function prediction only]
[UP]	UMAG_11742	1.99576	3.98827	Protein predicted
[UP]	UMAG_01898	1.99564	3.98793	LamG; Laminin G domain; Laminin G-like domains are usually Ca++ mediated receptors that can have binding sites for steroids, beta1 integrins, heparin, sulfatides, fibulin-1, and alpha-dystroglycans.
[UP]	UMAG_03382	1.98969	3.97153	HP_HAP_like; Histidine phosphatase domain found in histidine acid phosphatases and phytases; contains a His residue which is phosphorylated during the reaction
[UP]	UMAG_06473	1.98117	3.94813	p450; Cytochrome P450
[UP]	UMAG_04490	1.97401	3.92859	Protein predicted
[UP]	UMAG_05798	1.96529	3.90491	Acyl_transf_1; Acyl transferase domain
[UP]	UMAG_05249	1.95509	3.87741	CoA_transf_3; CoA-transferase family III
[UP]	UMAG_01976	1.95258	3.87067	Protein predicted
[UP]	UMAG_04186	1.93214	3.81621	LysP; Amino acid permease [Amino acid transport and metabolism]
[UP]	UMAG_04105	1.93098	3.81315	PKS_KS; Beta-ketoacyl synthase
[UP]	UMAG_02745	1.89041	3.70741	Protein predicted
[UP]	UMAG_11935	1.8758	3.67006	Protein predicted
[UP]	UMAG_05097	1.87019	3.6558	pepsin_like; Pepsin-like aspartic proteases, bilobal enzymes that cleave bonds in peptides at acidic pH
[UP]	UMAG_04885	1.8598	3.62956	fungal_TF_MHR; fungal transcription factor regulatory middle homology region
[UP]	UMAG_11149	1.84504	3.59264	Glyco_tranf_2_3; Glycosyltransferase like family 2
[UP]	UMAG_11815	1.83229	3.56102	Protein predicted
[UP]	UMAG_05104	1.81867	3.52755	Protein predicted
[UP]	UMAG_10529	1.8141	3.51639	CYCLIN; Cyclin box fold. Protein binding domain functioning in cell-cycle and transcription control. Present in cyclins, TFIIB and Retinoblastoma (RB).The cyclins consist of 8 classes of cell cycle regulators that regulate cyclin dependent kinases (CDKs). TFIIB ...
[UP]	UMAG_11129	1.81243	3.51232	Velvet; Velvet factor
[UP]	UMAG_04087	1.80398	3.49183	Protein predicted
[UP]	UMAG_04097	1.79708	3.47517	hot_dog; The hotdog fold was initially identified in the E. coli FabA (beta-hydroxydecanoyl-acyl carrier protein (ACP)-dehydratase) structure and subsequently in 4HBT (4-hydroxybenzoyl-CoA thioesterase) from Pseudomonas. A number of other seemingly unrelated ...
[UP]	UMAG_12051	1.79547	3.47128	AAT_I; Aspartate aminotransferase (AAT) superfamily (fold type I) of pyridoxal phosphate (PLP)-dependent enzymes. PLP combines with an alpha-amino acid to form a compound called a Schiff base or aldimine intermediate, which depending on the reaction, is the ...
[UP]	UMAG_05799	1.79456	3.46909	Protein predicted
[UP]	UMAG_04109	1.77673	3.42648	p450; Cytochrome P450
[UP]	UMAG_03673	1.76967	3.40975	DUF2841; Protein of unknown function (DUF2841)
[UP]	UMAG_02717	1.73849	3.33686	Protein predicted
[UP]	UMAG_02459	1.73672	3.33277	SdaC; Amino acid permease [Amino acid transport and metabolism]
[UP]	UMAG_15099	1.71233	3.27689	Sds3; Sds3-like
[UP]	UMAG_02984	1.71214	3.27646	sulfur_SfnB; sulfur acquisition oxidoreductase, SfnB family
[UP]	UMAG_11776	1.7006	3.25036	PLN02481; Omega-hydroxypalmitate O-feruloyl transferase
[UP]	UMAG_03149	1.69954	3.24798	AAT_I; Aspartate aminotransferase (AAT) superfamily (fold type I) of pyridoxal phosphate (PLP)-dependent enzymes. PLP combines with an alpha-amino acid to form a compound called a Schiff base or aldimine intermediate, which depending on the reaction, is the ...
[UP]	UMAG_11339	1.66308	3.16691	MFS; The Major Facilitator Superfamily (MFS) is a large and diverse group of secondary transporters that includes uniporters, symporters, and antiporters. MFS proteins facilitate the transport across cytoplasmic or internal membranes of a variety of ...
[UP]	UMAG_11940	1.65287	3.14458	Protein predicted
[UP]	UMAG_16018	1.65083	3.14014	tRNA
[UP]	UMAG_01476	1.6287	3.09234	MFS; The Major Facilitator Superfamily (MFS) is a large and diverse group of secondary transporters that includes uniporters, symporters, and antiporters.
[UP]	UMAG_00337	1.61413	3.06127	Protein predicted
[UP]	UMAG_05689	1.60666	3.04545	Pyr_redox_2; Pyridine nucleotide-disulphide oxidoreductase
[UP]	UMAG_03580	1.60511	3.04219	Extensin_2; Extensin-like region
[UP]	UMAG_00374	1.59492	3.02079	MFS; The Major Facilitator Superfamily (MFS) is a large and diverse group of secondary transporters that includes uniporters, symporters, and antiporters.
[UP]	UMAG_11658	1.58972	3.0099	HMG-box; High Mobility Group (HMG)-box is found in a variety of eukaryotic chromosomal proteins and transcription factors. HMGs bind to the minor groove of DNA and have been classified by DNA binding preferences. Two phylogenically distinct groups of Class I ...
[UP]	UMAG_03541	1.58844	3.00724	DUF4451; Domain of unknown function (DUF4451)
[UP]	UMAG_01433	1.58358	2.99713	rotonase-like; Crotonase/Enoyl-Coenzyme A (CoA) hydratase superfamily. This superfamily contains a diverse set of enzymes including enoyl-CoA hydratase, napthoate synthase, methylmalonyl-CoA decarboxylase, 3-hydoxybutyryl-CoA dehydratase, and dienoyl-CoA isomerase.
[UP]	UMAG_02193	1.57311	2.97545	Protein predicted
[UP]	UMAG_04886	1.56625	2.96133	MFS; The Major Facilitator Superfamily (MFS) is a large and diverse group of secondary transporters that includes uniporters, symporters, and antiporters. MFS proteins facilitate the transport across cytoplasmic or internal membranes of a variety of substrates including ions, sugar phosphates, drugs, neurotransmitters, nucleosides, amino acids, and peptides.
[UP]	UMAG_01899	1.55772	2.94388	MFS; The Major Facilitator Superfamily (MFS) is a large and diverse group of secondary transporters that includes uniporters, symporters, and antiporters.
[UP]	UMAG_04581	1.54816	2.92443	HLH; Helix-loop-helix domain, found in specific DNA- binding proteins that act as transcription factors; 60-100 amino acids long. A DNA-binding basic region is followed by two alpha-helices separated by a variable loop region; HLH forms homo- and heterodimers
[UP]	UMAG_02807	1.529	2.88586	PrpF; PrpF protein
[UP]	UMAG_04092	1.52176	2.87141	ZnMc; Zinc-dependent metalloprotease
[UP]	UMAG_00558	1.51988	2.86767	Protein predicted
[UP]	UMAG_04998	1.50762	2.84341	LrgB; LrgB-like family
[UP]	UMAG_06485	1.48934	2.8076	Protein predicted
[UP]	UMAG_02196	1.47778	2.78521	Protein predicted
[UP]	UMAG_11033	1.4765	2.78272	Methyltransf_12; Methyltransferase domain
[UP]	UMAG_04044	1.4729	2.77579	BetA; Choline dehydrogenase or related flavoprotein [Lipid transport and metabolism, General function prediction only]
[UP]	UMAG_02170	1.47207	2.7742	Protein predicted
[UP]	UMAG_04104	1.4686	2.76753	Protein predicted
[UP]	UMAG_11775	1.46133	2.75362	Protein predicted
[UP]	UMAG_00132	1.4329	2.69988	Coiled coil Domain
[UP]	UMAG_02769	1.42203	2.67963	Protein predicted
[UP]	UMAG_02395	1.41291	2.66273	NOX_Duox_like_FAD_NADP; NADPH oxidase (NOX) catalyzes the generation of reactive oxygen species (ROS) such as superoxide and hydrogen peroxide. ROS were originally identified as bactericidal agents in phagocytes, but are now also implicated in cell signaling and metabolism.
[UP]	UMAG_02037	1.40516	2.64847	MFS; The Major Facilitator Superfamily (MFS) is a large and diverse group of secondary transporters that includes uniporters, symporters, and antiporters.
[UP]	UMAG_02031	1.40442	2.64711	MhpC; Pimeloyl-ACP methyl ester carboxylesterase [Coenzyme transport and metabolism, General function prediction only]
[UP]	UMAG_06012	1.39433	2.62866	LysP; Amino acid permease [Amino acid transport and metabolism]
[UP]	UMAG_12281	1.39259	2.6255	Protein predicted
[UP]	UMAG_12169	1.38824	2.61759	NupC; Nucleoside permease NupC [Nucleotide transport and metabolism]
[UP]	UMAG_16050	1.38193	2.60617	tRNA
[UP]	UMAG_06146	1.36984	2.58442	Protein predicted
[UP]	UMAG_04368	1.36144	2.56941	GH16_fungal_Lam16A_glucanase; fungal 1,3(4)-beta-D-glucanases, similar to Phanerochaete chrysosporium laminarinase 16A
[UP]	UMAG_00336	1.35481	2.55764	Protein predicted
[UP]	UMAG_02517	1.3489	2.54717	G-alpha; Alpha subunit of G proteins (guanine nucleotide binding)
[UP]	UMAG_12024	1.33127	2.51625	HOX; Homeodomain
[UP]	UMAG_00847	1.33118	2.51608	PHA03307; transcriptional regulator ICP4; Provisional
[UP]	UMAG_03284	1.324	2.50359	DUF3759; Protein of unknown function (DUF3759)
[UP]	UMAG_02219	1.31984	2.49638	Protein predicted
[UP]	UMAG_06085	1.31817	2.4935	Grp1_Fun34_YaaH; GPR1/FUN34/yaaH family
[UP]	UMAG_01438	1.31723	2.49187	Protein predicted
[UP]	UMAG_12026	1.31196	2.48278	SmtA; SAM-dependent methyltransferase [Secondary metabolites biosynthesis, transport and catabolism, General function prediction only]
[UP]	UMAG_05080	1.3118	2.48252	HLH; Helix-loop-helix DNA-binding domain
[UP]	UMAG_04292	1.30979	2.47905	Tautomerase_3; Putative oxalocrotonate tautomerase enzyme
[UP]	UMAG_05883	1.30653	2.47345	DnaQ_like_exo; DnaQ-like (or DEDD) 3'-5' exonuclease domain superfamily
[UP]	UMAG_10268	1.29663	2.45655	Protein predicted
[UP]	UMAG_02208	1.29356	2.45133	PLN02443; acyl-coenzyme A oxidase
[UP]	UMAG_10242	1.28971	2.44479	Protein predicted
[UP]	UMAG_04181	1.28793	2.44178	ERG3; Sterol desaturase/sphingolipid hydroxylase, fatty acid hydroxylase superfamily [Lipid transport and metabolism]
[UP]	UMAG_00222	1.27807	2.42515	MFS; The Major Facilitator Superfamily (MFS) is a large and diverse group of secondary transporters that includes uniporters, symporters, and antiporters.
[UP]	UMAG_03148	1.27799	2.425	3a01204; The Eye Pigment Precursor Transporter (EPP) Family protein
[UP]	UMAG_06390	1.27626	2.42211	Protein predicted
[UP]	UMAG_02585	1.27138	2.41392	MFS; The Major Facilitator Superfamily (MFS) is a large and diverse group of secondary transporters that includes uniporters, symporters, and antiporters.
[UP]	UMAG_05927	1.26239	2.39893	Protein predicted
[UP]	UMAG_01061	1.25421	2.38537	Protein predicted
[UP]	UMAG_01434	1.25049	2.37922	EntF; Non-ribosomal peptide synthetase component F [Secondary metabolites biosynthesis, transport and catabolism]
[UP]	UMAG_03700	1.24902	2.3768	LysP; Amino acid permease [Amino acid transport and metabolism]
[UP]	UMAG_12253	1.24835	2.3757	Protein predicted
[UP]	UMAG_10515	1.23672	2.35662	vWFA; Von Willebrand factor type A (vWA) domain was originally found in the blood coagulation protein von Willebrand factor (vWF). Typically, the vWA domain is made up of approximately 200 amino acid residues folded into a classic a/b para-rossmann type of ...
[UP]	UMAG_11709	1.23629	2.35592	Protein predicted
[UP]	UMAG_02192	1.229	2.34404	Protein predicted
[UP]	UMAG_10752	1.2275	2.34161	DASH_Dad1; DASH complex subunit Dad1
[UP]	UMAG_01375	1.22257	2.33362	Protein predicted
[UP]	UMAG_01182	1.2163	2.32349	RRM_SF; RNA recognition motif (RRM) superfamily
[UP]	UMAG_11111	1.2037	2.3033	CuRO_1_Abr2_like; The first cupredoxin domain of a group of fungal Laccases similar to Abr2 from Aspergillus fumigatus
[UP]	UMAG_01829	1.19839	2.29483	Alpha-L-AF_C; Alpha-L-arabinofuranosidase C-terminus
[UP]	UMAG_05981	1.19828	2.29465	MFS; The Major Facilitator Superfamily (MFS) is a large and diverse group of secondary transporters that includes uniporters, symporters, and antiporters. MFS proteins facilitate the transport across cytoplasmic or internal membranes of a variety of ...
[UP]	UMAG_01432	1.18954	2.2808	AlcB; Siderophore biosynthesis protein domain
[UP]	UMAG_12100	1.1843	2.27253	Protein predicted
[UP]	UMAG_06391	1.17942	2.26485	MFS; The Major Facilitator Superfamily (MFS) is a large and diverse group of secondary transporters that includes uniporters, symporters, and antiporters. MFS proteins facilitate the transport across cytoplasmic or internal membranes of a variety of ...
[UP]	UMAG_02169	1.17514	2.25815	MIP; Major intrinsic protein (MIP) superfamily. Members of the MIP superfamily function as membrane channels that selectively transport water, small neutral molecules, and ions out of and between cells.
[UP]	UMAG_12346	1.16613	2.24409	Protein predicted
[UP]	UMAG_00262	1.15085	2.22044	Protein predicted
[UP]	UMAG_04029	1.14817	2.21633	ERG3; Sterol desaturase/sphingolipid hydroxylase, fatty acid hydroxylase superfamily [Lipid transport and metabolism]
[UP]	UMAG_00837	1.14811	2.21623	Alpha-L-AF_C; Alpha-L-arabinofuranosidase C-terminus
[UP]	UMAG_05170	1.1423	2.20733	PRK07574; formate dehydrogenase; Provisional
[UP]	UMAG_04288	1.13854	2.20158	adh_short; short chain dehydrogenase
[UP]	UMAG_11338	1.13565	2.19718	Pyr_redox; Pyridine nucleotide-disulphide oxidoreductase
[UP]	UMAG_01868	1.13066	2.18959	MFS; The Major Facilitator Superfamily (MFS) is a large and diverse group of secondary transporters that includes uniporters, symporters, and antiporters.
[UP]	UMAG_02097	1.12935	2.18761	crotonase-like; Crotonase/Enoyl-Coenzyme A (CoA) hydratase superfamily. This superfamily contains a diverse set of enzymes including enoyl-CoA hydratase, napthoate synthase, methylmalonyl-CoA decarboxylase, 3-hydoxybutyryl-CoA dehydratase, and dienoyl-CoA isomerase.
[UP]	UMAG_05495	1.11765	2.16992	DPBB_1; Rare lipoprotein A (RlpA)-like double-psi beta-barrel
[UP]	UMAG_12296	1.11435	2.16497	Cmc1; Cytochrome c oxidase biogenesis protein Cmc1 like
[UP]	UMAG_03246	1.10802	2.1555	PRK02106; choline dehydrogenase; Validated
[UP]	UMAG_04095	1.10761	2.15489	PKS_PP; Phosphopantetheine attachment site
[UP]	UMAG_02685	1.10574	2.15209	AAT_like; Aspartate aminotransferase family. This family belongs to pyridoxal phosphate (PLP)-dependent aspartate aminotransferase superfamily (fold I).
[UP]	UMAG_00492	1.10458	2.15036	Protein predicted
[UP]	UMAG_10201	1.09311	2.13334	Protein predicted
[UP]	UMAG_04379	1.09277	2.13283	PTZ00273; oxidase reductase; Provisional
[UP]	UMAG_05952	1.07916	2.1128	Protein predicted
[UP]	UMAG_03006	1.07626	2.10856	Aldo_ket_red; Aldo-keto reductases (AKRs) are a superfamily of soluble NAD(P)(H) oxidoreductases whose chief purpose is to reduce aldehydes and ketones to primary and secondary alcohols. AKRs are present in all phyla and are of importance to both health and industrial ...
[UP]	UMAG_06472	1.07152	2.10165	Erf4; Golgin subfamily A member 7/ERF4 family
[UP]	UMAG_05351	1.05987	2.08475	DUF4451; Domain of unknown function (DUF4451)
[UP]	UMAG_02178	1.05914	2.08368	pepsin_like; Pepsin-like aspartic proteases, bilobal enzymes that cleave bonds in peptides at acidic pH
[UP]	UMAG_03381	1.05593	2.07905	Exo_endo_phos; Endonuclease/Exonuclease/phosphatase family
[UP]	UMAG_01834	1.05203	2.07345	LIM_CRP_like; The LIM domains of Cysteine Rich Protein (CRP) family
[UP]	UMAG_05690	1.05085	2.07175	Protein predicted
[UP]	UMAG_10881	1.05038	2.07107	fungal_RNase; fungal type ribonuclease. Ribonucleases (RNAses) cleave phosphodiester bonds in RNA and are essential for both non-specific RNA degradation and for numerous forms of RNA processing. The members of this CD belong to the superfamily of microbial ...
[UP]	UMAG_01251	1.04654	2.06556	Protein predicted
[UP]	UMAG_06274	1.04398	2.0619	Aes; Acetyl esterase/lipase [Lipid transport and metabolism]
[UP]	UMAG_05953	1.04169	2.05863	Protein predicted
[UP]	UMAG_11544	1.04062	2.05712	Protein predicted
[UP]	UMAG_05038	1.03926	2.05517	Cation_ATPase_N; Cation transporter/ATPase, N-terminus
[UP]	UMAG_11574	1.03093	2.04335	CMD; Carboxymuconolactone decarboxylase family
[UP]	UMAG_04347	1.03068	2.04299	OPT; OPT oligopeptide transporter protein
[UP]	UMAG_05897	1.03031	2.04246	M20_yscS; M20 Peptidase, carboxypeptidase yscS
[UP]	UMAG_04954	1.02579	2.03608	Protein predicted
[UP]	UMAG_02191	1.02547	2.03562	bZIP_YAP; Basic leucine zipper (bZIP) domain of Yeast Activator Protein (YAP) and similar proteins: a DNA-binding and dimerization domain
[UP]	UMAG_01431	1.0183	2.02553	ABCC_MRP_domain2; ATP-binding cassette domain 2 of multidrug resistance-associated protein
[UP]	UMAG_11586	1.01496	2.02085	Arrestin_C; Arrestin (or S-antigen), C-terminal domain
[UP]	UMAG_11256	1.0135	2.0188	PRK05867; short chain dehydrogenase; Provisional
[UP]	UMAG_04506	1.00666	2.00926	REC; Signal receiver domain; originally thought to be unique to bacteria (CheY, OmpR, NtrC, and PhoB), now recently identified in eukaroytes ETR1 Arabidopsis thaliana; this domain receives the signal from the sensor partner in a two-component systems; ..
[UP]	UMAG_00793	1.00496	2.00689	Protein predicted
[UP]	UMAG_01985	1.00381	2.00529	Protein predicted
[UP]	UMAG_11420	1.00337	2.00468	RVT_2; Reverse transcriptase (RNA-dependent DNA polymerase
